# Supplementary material for: Revisiting chloroplast genomic landscape and annotation towards comparative chloroplast genomes of Rhamnaceae
Source: BMC Plant Biol. 2023 Jan 28;23:59. doi: 10.1186/s12870-023-04074-5 (PMC9883906; doi:10.1186/s12870-023-04074-5)
Supplement: Supplementary file 3 — Additional file 3: Table S5. Codon usage of 86 protein-coding genes of each chloroplast genome. [file 12870_2023_4074_MOESM3_ESM.xlsx]

## Sheet: Table S5
Table S5. Codon usage of 86 protein-coding genes of each chloroplast genome.
Amino acid	Codon	Berchemia berchemiifolia NC_037477	Berchemia flavescens MK460212	Berchemiella wilsonii KY926621	Berchemiella wilsonii NC_043912	Hovenia acerba MN782301	Hovenia acerba MN794429	Hovenia dulcis MN723868	Hovenia dulcis MT225403	Hovenia dulcis NC_050971	Hovenia trichocarpa MT225404	Rhamnus crenata LC635131	Rhamnus globosa MT360052	Rhamnus heterophylla MT211599	Rhamnus taquetii NC_045855	Spyridium parvifolium MH234313	Ventilago harmandiana MZ325585	Ventilago leiocarpa MT974496	Ziziphus incurva NC_050251	Ziziphus jujuba KX266829	Ziziphus jujuba KX266830	Ziziphus jujuba MF781071	Ziziphus jujuba MW160433	Ziziphus jujuba NC_030299	Ziziphus mauritiana NC_037151	Ziziphus spina-christi NC_037152	Cannabis sativa_NC_027223	Ficus religiosa NC_033979
Phenylalanine (F)	TTT	3.7639	3.73755	3.76058	3.77965	3.85346	3.73254	3.81201	3.81964	3.81517	3.82538	3.75624	3.76701	3.74309	3.75867	3.80942	3.83229	3.83924	3.74739	3.77246	3.75729	3.74501	3.75729	3.68576	3.75168	3.75084	3.81202	3.79543
	TTC	2.02614	2.02544	2.01888	2.02054	2.03853	2.08232	1.98806	1.98994	1.98777	2.00022	2.0451	2.05405	2.04754	2.05359	1.96254	2.01561	2.02262	1.96701	1.98728	1.98146	1.97322	1.98146	2.05344	1.98223	1.98179	1.90975	1.9408
Phenylalanine percentage		5.79	5.763	5.7795	5.8002	5.892	5.8149	5.8001	5.8096	5.8029	5.8256	5.8013	5.8211	5.7906	5.8123	5.772	5.8619	5.8479	5.7144	5.7597	5.7387	5.7182	5.7387	5.7392	5.7339	5.7326	5.7218	5.7362
Leucine (L)	TTA	3.23958	3.21534	3.2362	3.20075	3.20128	3.24828	3.26744	3.21222	3.26695	3.22569	3.20462	3.23475	3.22459	3.23403	3.22364	3.1867	3.18376	3.27337	3.28219	3.28249	3.27502	3.28249	3.27209	3.29252	3.29925	3.38513	3.40952
	TTG	2.15722	2.14107	2.15746	2.15873	2.0758	2.16428	2.09623	2.11664	2.09592	2.07844	2.15393	2.12527	2.1308	2.12104	2.08193	2.17326	2.16496	2.13123	2.11826	2.11978	2.10377	2.11978	2.13543	2.11289	2.11241	2.1569	2.13938
	CTT	2.20591	2.23805	2.20616	2.21849	2.15779	2.16055	2.2044	2.20235	2.20034	2.17901	2.21397	2.20773	2.22163	2.21473	2.21252	2.24458	2.22863	2.22081	2.2268	2.2282	2.23805	2.2282	2.21369	2.20621	2.20572	2.27673	2.28925
	CTC	0.71158	0.6938	0.70792	0.73576	0.71926	0.79717	0.71242	0.76393	0.71231	0.73006	0.71297	0.70842	0.71153	0.71201	0.74994	0.70941	0.71541	0.71663	0.72979	0.72903	0.72737	0.72903	0.74535	0.7354	0.73524	0.68526	0.69689
	CTA	1.4344	1.44728	1.43456	1.41923	1.48325	1.49376	1.45841	1.46823	1.45819	1.4713	1.46722	1.45808	1.47226	1.46524	1.48123	1.43007	1.43082	1.45939	1.48952	1.4917	1.4995	1.4917	1.41244	1.46707	1.46675	1.43044	1.47996
	CTG	0.75278	0.71618	0.75287	0.74323	0.73417	0.81207	0.75345	0.77883	0.75334	0.75241	0.72048	0.74591	0.73802	0.74199	0.70517	0.76946	0.76785	0.72783	0.70734	0.70659	0.70499	0.70659	0.71926	0.72794	0.72777	0.71897	0.68565
Leucine percentage		10.5015	10.4517	10.4952	10.4762	10.3716	10.6761	10.4924	10.5422	10.4871	10.4369	10.4732	10.4802	10.4988	10.489	10.4544	10.4914	10.5135	10.5293	10.5539	10.5578	10.5487	10.5578	10.4983	10.542	10.5471	10.6534	10.7006
Isoleucine (I)	ATT	4.13093	4.08445	4.13514	4.10084	4.08452	4.10505	4.11787	4.09912	4.11725	4.10847	4.11272	4.1081	4.12157	4.10718	4.06686	4.08002	4.10892	4.14303	4.14671	4.1461	4.15159	4.1461	4.10316	4.13245	4.15018	4.17525	4.2338
	ATC	1.68158	1.7233	1.69301	1.66573	1.6435	1.69492	1.66729	1.65083	1.66704	1.65009	1.71864	1.7317	1.72583	1.71632	1.71629	1.70032	1.68177	1.69827	1.66916	1.67489	1.67481	1.67863	1.71431	1.70599	1.70561	1.62891	1.67478
	ATA	2.7602	2.81622	2.76051	2.75257	2.8137	2.97635	2.81238	2.85448	2.81196	2.85321	2.72055	2.73623	2.74771	2.73937	2.80949	2.78883	2.82044	2.81427	2.78817	2.78899	2.79384	2.78899	2.78016	2.78856	2.78794	2.80472	2.84001
Isoleucine percentage		8.5727	8.624	8.5887	8.5191	8.5417	8.7763	8.5975	8.6044	8.5963	8.6118	8.5519	8.576	8.5951	8.5629	8.5926	8.6111	8.5692	8.6556	8.604	8.61	8.6202	8.6137	8.5976	8.627	8.6437	8.6089	8.7486
Methionine (M)	ATG	2.26209	2.24924	2.26234	2.25957	2.27332	2.38778	2.29019	2.29551	2.28985	2.29076	2.28151	2.29394	2.29354	2.29342	2.26849	2.29337	2.28107	2.28053	2.30165	2.29924	2.28655	2.2955	2.29568	2.30327	2.30275	2.34413	2.33046
Methionine percentage		2.2621	2.2492	2.2623	2.2596	2.2733	2.3878	2.2902	2.2955	2.2898	2.2908	2.2815	2.2939	2.2935	2.2934	2.2685	2.2811	2.2934	2.2805	2.3016	2.2992	2.2865	2.2955	2.2957	2.3033	2.3028	2.3441	2.3305
Valine (V)	GTT	1.95498	1.97695	1.96269	1.94585	1.90437	1.97057	1.93584	1.97131	1.93556	1.95925	1.94754	1.97159	1.9832	1.97489	1.93642	1.98183	2.01513	1.93341	1.93488	1.92538	1.93592	1.92538	1.92673	1.94117	1.93327	2.06328	1.93331
	GTC	0.67039	0.64158	0.67046	0.6648	0.67827	0.71522	0.67885	0.68567	0.67875	0.68537	0.63042	0.6447	0.63583	0.64456	0.64921	0.64184	0.62926	0.67184	0.68862	0.68416	0.67888	0.68416	0.6969	0.66821	0.66806	0.62161	0.61072
	GTA	1.96622	1.95457	1.97019	1.96825	1.97518	2.05997	2.0179	1.99739	2.0176	2.01512	1.98507	1.98283	1.99077	1.98988	2.0782	2.02312	1.99266	2.01926	2.05838	2.05249	2.05155	2.05249	2.04971	2.04196	2.04523	2.09324	2.09442
	GTG	0.82394	0.82062	0.81279	0.81046	0.78635	0.79717	0.77956	0.79001	0.77944	0.77476	0.79553	0.78714	0.78722	0.78696	0.79099	0.79198	0.79032	0.79128	0.77844	0.78137	0.78332	0.78137	0.77144	0.7914	0.79122	0.70773	0.72312
Valine percentage		5.4155	5.3937	5.4161	5.3894	5.3442	5.5429	5.4122	5.4444	5.4114	5.4345	5.3586	5.3863	5.397	5.3963	5.4548	5.4274	5.4388	5.4158	5.4603	5.4434	5.4497	5.4434	5.4448	5.4427	5.4378	5.4859	5.3616
Serine (S)	TCT	2.12352	2.12988	2.13125	2.14006	2.21369	2.10095	2.20067	2.18744	2.20034	2.19019	2.16518	2.1515	2.14594	2.14727	2.15282	2.10194	2.09754	2.16483	2.1482	2.14969	2.1448	2.14969	2.15034	2.16142	2.16093	2.2243	2.24803
	TCC	1.2022	1.23466	1.20234	1.21755	1.19629	1.16223	1.16001	1.15521	1.16357	1.18077	1.21205	1.24442	1.25274	1.24789	1.17155	1.21612	1.21732	1.14586	1.13772	1.14027	1.14141	1.14027	1.14411	1.1535	1.16444	1.1833	1.18396
	TCA	1.51305	1.48831	1.51697	1.54622	1.56151	1.51239	1.52182	1.54276	1.52159	1.52717	1.52726	1.50305	1.49497	1.50272	1.54839	1.5089	1.49449	1.5639	1.54192	1.53656	1.54426	1.53656	1.55778	1.5492	1.54885	1.58397	1.57737
	TCG	0.79772	0.78332	0.78658	0.83287	0.78262	0.76737	0.76837	0.77511	0.76826	0.76359	0.78802	0.77214	0.77208	0.76822	0.77979	0.80324	0.79407	0.75396	0.79341	0.79258	0.78705	0.79258	0.80871	0.769	0.76883	0.70773	0.65193
	AGT	1.48309	1.46966	1.48326	1.47152	1.55033	1.43416	1.54047	1.5055	1.54024	1.53462	1.50099	1.48431	1.48361	1.49147	1.51481	1.41131	1.40085	1.50791	1.48952	1.49544	1.48831	1.4917	1.46834	1.5044	1.50407	1.50534	1.52866
	AGC	0.55803	0.55578	0.55435	0.60131	0.5292	0.49544	0.49981	0.51798	0.49974	0.50657	0.53661	0.55849	0.55257	0.55087	0.48131	0.54801	0.54311	0.49642	0.49401	0.49349	0.4961	0.49349	0.52547	0.50022	0.50384	0.47557	0.47583
Serine percentage		7.6776	7.6616	7.6747	7.8095	7.8336	7.4725	7.6912	7.684	7.6937	7.7029	7.7301	7.7139	7.7019	7.7085	7.6487	7.5474	7.5895	7.6329	7.6048	7.608	7.6019	7.6043	7.6548	7.6377	7.651	7.6802	7.6658
Proline (P)	CCT	1.5168	1.54799	1.50948	1.50887	1.50934	1.48631	1.54047	1.51668	1.54024	1.54207	1.54227	1.55178	1.55552	1.54769	1.56705	1.53892	1.53195	1.5639	1.54566	1.54404	1.55172	1.54404	1.51306	1.55293	1.54512	1.56899	1.61858
	CCC	0.87637	0.88403	0.88022	0.87768	0.76398	0.78972	0.80567	0.81237	0.80555	0.81573	0.87058	0.87709	0.87049	0.86565	0.76114	0.86705	0.87272	0.78008	0.77844	0.77763	0.77586	0.77763	0.77144	0.769	0.76883	0.80884	0.70438
	CCA	1.09359	1.06681	1.09746	1.12792	1.17765	1.19203	1.18985	1.20738	1.19341	1.19566	1.09197	1.0795	1.09757	1.0905	1.1529	1.1298	1.13117	1.16826	1.17515	1.17392	1.16379	1.17392	1.14039	1.17963	1.17937	1.23198	1.21019
	CCG	0.65915	0.67142	0.66297	0.65359	0.63355	0.61836	0.60425	0.62977	0.60416	0.62577	0.63792	0.62596	0.62069	0.62957	0.61189	0.61182	0.59555	0.61212	0.61751	0.61687	0.6192	0.61687	0.61864	0.62715	0.62701	0.5542	0.56575
Proline percentage		4.1459	4.1702	4.1501	4.1681	4.0845	4.0864	4.1402	4.1662	4.1434	4.1792	4.1427	4.1343	4.1443	4.1334	4.093	4.1314	4.1476	4.1244	4.1168	4.1125	4.1106	4.1125	4.0435	4.1287	4.1203	4.164	4.0989
Threonine (T)	ACT	2.0224	1.97322	2.01888	2.00934	2.0199	1.94822	2.02909	1.99366	2.02879	2.00395	2.00758	1.99783	1.99455	2.00112	2.07447	2.0006	1.98891	2.05658	2.05838	2.06744	2.0702	2.07118	1.99754	2.06436	2.06763	2.05579	2.07194
	ACC	0.9288	0.9549	0.92516	0.9113	0.94287	0.94617	0.91757	0.89063	0.91743	0.91258	0.94938	0.92582	0.92347	0.92561	0.91411	0.93086	0.92891	0.94058	0.94686	0.95334	0.95117	0.95334	0.96896	0.95192	0.95171	0.83879	0.88048
	ACA	1.57297	1.55545	1.58064	1.59477	1.5317	1.54591	1.52182	1.56139	1.52159	1.53462	1.53852	1.55553	1.55174	1.55518	1.53347	1.53142	1.51697	1.53031	1.50823	1.50292	1.50696	1.50292	1.53915	1.538	1.53019	1.54653	1.47621
	ACG	0.61046	0.64531	0.61053	0.62745	0.5851	0.61464	0.57441	0.60742	0.57433	0.57735	0.61916	0.61846	0.61313	0.61832	0.61563	0.62308	0.62177	0.60093	0.59132	0.5907	0.60054	0.5907	0.61119	0.57862	0.58222	0.5879	0.55077
Threonine percentage		5.1346	5.1289	5.1352	5.1429	5.0796	5.0549	5.0429	5.0531	5.0421	5.0285	5.1146	5.0976	5.0829	5.1002	5.1377	5.0566	5.086	5.1284	5.1048	5.1144	5.1289	5.1181	5.1168	5.1329	5.1317	5.029	4.9794
Alanine (A)	GCT	2.33325	2.34623	2.32976	2.32306	2.37767	2.33563	2.42074	2.35886	2.42038	2.40995	2.37157	2.36141	2.37681	2.35713	2.37296	2.32715	2.32976	2.39251	2.39521	2.39644	2.39845	2.39644	2.37022	2.40033	2.39979	2.30294	2.36793
	GCC	0.85016	0.84673	0.84651	0.8366	0.85715	0.83814	0.85043	0.83846	0.8503	0.83063	0.82555	0.81337	0.82129	0.81319	0.86934	0.88207	0.87647	0.88086	0.86452	0.87109	0.87657	0.87109	0.85715	0.87726	0.87333	0.77888	0.77182
	GCA	1.42691	1.43608	1.43082	1.42297	1.42362	1.36711	1.42857	1.40116	1.42836	1.42288	1.37341	1.41684	1.44576	1.43152	1.42154	1.39254	1.41209	1.37728	1.37725	1.37207	1.37267	1.37207	1.34163	1.38495	1.38837	1.4604	1.46497
	GCG	0.60297	0.62293	0.60679	0.5901	0.60373	0.60719	0.58933	0.60369	0.58924	0.60714	0.61916	0.61846	0.61691	0.61083	0.59324	0.64184	0.63301	0.61959	0.61751	0.61687	0.62293	0.61687	0.63355	0.61968	0.61954	0.56169	0.53578
Alanine percentage		5.2133	5.252	5.2139	5.1727	5.2622	5.1481	5.2891	5.2022	5.2883	5.2706	5.1897	5.2101	5.2608	5.2127	5.2571	5.2513	5.2436	5.2702	5.2545	5.2565	5.2706	5.2565	5.2025	5.2822	5.281	5.1039	5.1405
Tyrosine (Y)	TAT	2.95869	2.95423	2.95528	2.95425	2.94041	2.87204	2.92055	2.92156	2.92385	2.91653	2.95696	2.96863	2.96344	2.96796	2.89531	2.93146	2.97026	2.92625	2.93039	2.93106	2.93558	2.93106	2.93296	2.91548	2.90737	3.02565	3.09854
	TAC	0.76776	0.76094	0.76785	0.77684	0.76398	0.77482	0.74226	0.7453	0.74215	0.74496	0.76175	0.74591	0.74559	0.74574	0.78352	0.77322	0.77534	0.74649	0.75225	0.75146	0.74975	0.75146	0.80125	0.75034	0.74644	0.71148	0.70813
Tyrosine percentage		3.7265	3.7152	3.7231	3.7311	3.7044	3.6469	3.6628	3.6669	3.666	3.6615	3.7187	3.7145	3.709	3.7137	3.6788	3.7456	3.7047	3.6727	3.6826	3.6825	3.6853	3.6825	3.7342	3.6658	3.6538	3.7371	3.8067
Histidine (H)	CAT	1.83139	1.80163	1.82785	1.82633	1.80375	1.80667	1.8053	1.79989	1.80503	1.79908	1.81245	1.82166	1.83938	1.82874	1.8133	1.76413	1.79789	1.8289	1.83383	1.83565	1.83893	1.83565	1.82984	1.82918	1.8325	1.82737	1.80967
	CAC	0.59174	0.61173	0.5918	0.58637	0.60001	0.62581	0.58933	0.58878	0.58924	0.58107	0.59665	0.58848	0.57528	0.5846	0.59324	0.6456	0.62926	0.586	0.5726	0.57574	0.57816	0.57574	0.60746	0.57115	0.57102	0.51676	0.52829
Histidine percentage		2.4231	2.4134	2.4197	2.4127	2.4038	2.4325	2.3946	2.3887	2.3943	2.3802	2.4091	2.4101	2.4147	2.4133	2.4065	2.4271	2.4097	2.4149	2.4064	2.4114	2.4171	2.4114	2.4373	2.4003	2.4035	2.3441	2.338
Glutamine (Q)	CAA	2.72649	2.68194	2.7268	2.70401	2.59755	2.56659	2.64081	2.59363	2.64041	2.60737	2.7168	2.71749	2.73636	2.73187	2.67144	2.67247	2.6781	2.68737	2.7021	2.68805	2.6894	2.68805	2.61618	2.66164	2.66104	2.8197	2.76133
	CAG	0.76027	0.79451	0.7641	0.7507	0.78635	0.86422	0.81313	0.80865	0.81301	0.80083	0.76926	0.78714	0.78722	0.78696	0.78352	0.77697	0.77534	0.78382	0.81213	0.81128	0.81316	0.81128	0.83852	0.80633	0.80615	0.80135	0.76808
Glutamine percentage		3.4868	3.4764	3.4909	3.4547	3.3839	3.4308	3.4539	3.4023	3.4534	3.4082	3.4861	3.5046	3.5236	3.5188	3.455	3.4534	3.4494	3.4712	3.5142	3.4993	3.5026	3.4993	3.4547	3.468	3.4672	3.621	3.5294
Asparagine (N)	AAT	3.62908	3.72263	3.63323	3.60784	3.73048	3.49786	3.69638	3.66685	3.69956	3.69129	3.68494	3.68455	3.68254	3.69496	3.73853	3.6221	3.67069	3.7138	3.6976	3.69373	3.7189	3.69373	3.49942	3.71062	3.71352	3.81951	3.88535
	AAC	1.18348	1.1526	1.17986	1.19888	1.21865	1.18458	1.20477	1.2111	1.20459	1.22919	1.16702	1.1807	1.17705	1.19168	1.19394	1.20486	1.20983	1.21305	1.20509	1.20009	1.20109	1.20009	1.19256	1.20203	1.1943	1.17955	1.19146
Asparagine percentage		4.8126	4.8752	4.8131	4.8067	4.9491	4.6824	4.9012	4.878	4.9042	4.9205	4.852	4.8652	4.8596	4.8866	4.9325	4.8805	4.827	4.9268	4.9027	4.8938	4.92	4.8938	4.692	4.9126	4.9078	4.9991	5.0768
Lysine (K)	AAA	4.02232	4.05834	4.01528	4.02614	4.18887	4.14975	4.18501	4.19229	4.18438	4.20531	4.04518	4.03313	4.03073	4.02848	4.18252	4.11381	4.14638	4.15423	4.15419	4.1461	4.1404	4.1461	4.17396	4.14365	4.14645	4.14529	4.09142
	AAG	1.40819	1.36148	1.40835	1.40056	1.34536	1.46396	1.32413	1.35271	1.32394	1.34093	1.38091	1.38311	1.36629	1.38655	1.35065	1.35125	1.32594	1.2989	1.27994	1.28234	1.27196	1.28234	1.35281	1.29909	1.30253	1.36679	1.39378
Lysine percentage		5.4305	5.4198	5.4236	5.4267	5.5342	5.6137	5.5091	5.545	5.5083	5.5462	5.4261	5.4162	5.397	5.415	5.5332	5.4723	5.4651	5.4531	5.4341	5.4284	5.4124	5.4284	5.5268	5.4427	5.449	5.5121	5.4852
Aspartic acid (D)	GAT	3.28827	3.28994	3.28489	3.22689	3.23855	3.09555	3.31966	3.30538	3.31916	3.30391	3.33221	3.26474	3.27379	3.26775	3.20498	3.27303	3.28489	3.29949	3.28967	3.30866	3.30486	3.30866	3.14538	3.27385	3.27312	3.1642	3.21843
	GAC	0.79023	0.78705	0.79032	0.78431	0.83107	0.80834	0.84297	0.84218	0.84284	0.84553	0.79553	0.80213	0.79858	0.79445	0.85814	0.79198	0.78658	0.83607	0.79341	0.83371	0.83927	0.83371	0.83107	0.82873	0.82854	0.83505	0.79056
Aspartic acid percentage		4.0785	4.077	4.0752	4.0112	4.0696	3.9039	4.1626	4.1476	4.162	4.1494	4.1277	4.0669	4.0724	4.0622	4.0631	4.0715	4.065	4.1356	4.0831	4.1424	4.1441	4.1424	3.9764	4.1026	4.1017	3.9993	4.009
Glutamic acid (E)	GAA	3.94367	3.92406	3.94412	3.9141	3.87582	3.78096	3.96494	3.92771	3.96435	3.92968	3.95137	3.92069	3.87177	3.92355	4.01089	3.9449	3.94786	4.00493	3.99701	3.99656	3.98374	3.99656	3.81992	3.97566	3.97477	4.03295	3.97152
	GAG	1.3183	1.35029	1.3222	1.31839	1.2671	1.31868	1.29802	1.29681	1.29783	1.29623	1.32838	1.35312	1.33979	1.34907	1.29841	1.31372	1.30347	1.29516	1.30614	1.30477	1.29807	1.30477	1.27082	1.31029	1.31373	1.217	1.24766
Glutamic acid percentage		5.262	5.2743	5.2663	5.2325	5.1429	5.0996	5.263	5.2245	5.2622	5.2259	5.2797	5.2738	5.2116	5.2726	5.3093	5.2513	5.2586	5.3001	5.3031	5.3013	5.2818	5.3013	5.0907	5.2859	5.2885	5.25	5.2192
Cysteine (C)	TGT	0.88012	0.87284	0.88396	0.88515	0.88697	0.87167	0.86908	0.86082	0.86895	0.86043	0.87808	0.88834	0.88941	0.88814	0.86561	0.84828	0.84276	0.85847	0.86078	0.85988	0.85792	0.85988	0.88697	0.84739	0.8472	0.86501	0.88797
	TGC	0.2734	0.2723	0.27343	0.27638	0.29814	0.29428	0.27975	0.28694	0.2797	0.28309	0.26643	0.26988	0.26872	0.26981	0.28356	0.28151	0.27717	0.28367	0.28443	0.28413	0.28349	0.28413	0.30187	0.28371	0.28738	0.26212	0.25852
Cysteine percentage		1.1535	1.1451	1.1574	1.1615	1.1851	1.166	1.1488	1.1478	1.1487	1.1435	1.1445	1.1582	1.1581	1.158	1.1492	1.1199	1.1298	1.1421	1.1452	1.144	1.1414	1.144	1.1888	1.1311	1.1346	1.1271	1.1465
Tryptophan (W)	TGG	1.71155	1.69346	1.70425	1.72549	1.73667	1.66884	1.71578	1.69927	1.71552	1.73204	1.71113	1.71671	1.7107	1.71257	1.72002	1.70783	1.71174	1.71693	1.73278	1.73097	1.72703	1.73097	1.68077	1.71719	1.7168	1.74125	1.71975
Tryptophan percentage		1.7115	1.6935	1.7042	1.7255	1.7367	1.6688	1.7158	1.6993	1.7155	1.732	1.7111	1.7167	1.7107	1.7126	1.72	1.7117	1.7078	1.7169	1.7328	1.731	1.727	1.731	1.6808	1.7172	1.7168	1.7412	1.7197
Arginine (R)	CGT	1.29583	1.31672	1.29223	1.29225	1.282	1.20693	1.27191	1.2521	1.27172	1.27389	1.2796	1.27816	1.27924	1.27038	1.28722	1.27993	1.28099	1.26157	1.2762	1.28234	1.27942	1.28234	1.23728	1.27296	1.27267	1.31062	1.31885
	CGC	0.44942	0.42523	0.44947	0.43324	0.36895	0.38741	0.38791	0.37637	0.38786	0.38366	0.41653	0.4348	0.43524	0.4347	0.39549	0.44666	0.43449	0.40684	0.41168	0.41125	0.41031	0.41125	0.42112	0.4181	0.418	0.38195	0.35969
	CGA	1.39695	1.39132	1.39711	1.37068	1.39008	1.37828	1.395	1.39743	1.39479	1.38935	1.38091	1.4131	1.40413	1.40528	1.38796	1.38878	1.38587	1.39594	1.40344	1.40571	1.40997	1.40571	1.3789	1.40361	1.4033	1.36304	1.38254
	CGG	0.46066	0.46626	0.46071	0.45565	0.47702	0.49544	0.46624	0.47326	0.46617	0.46188	0.48032	0.46479	0.46552	0.46093	0.47011	0.48044	0.44947	0.47402	0.46407	0.45985	0.46253	0.45985	0.45839	0.46663	0.46652	0.38944	0.35969
	AGA	1.80518	1.86132	1.80912	1.86368	1.8671	1.78804	1.83141	1.85579	1.83113	1.84378	1.86499	1.8329	1.82424	1.83249	1.84688	1.84671	1.86531	1.81771	1.81512	1.80948	1.82028	1.80948	1.81493	1.80678	1.80637	1.84235	1.89959
	AGG	0.64792	0.63785	0.65173	0.6648	0.65964	0.64444	0.63036	0.62977	0.63027	0.63322	0.64918	0.60722	0.61313	0.61083	0.64921	0.63434	0.64799	0.62705	0.63249	0.63556	0.63412	0.63556	0.66336	0.63461	0.63074	0.5879	0.6332
Arginine percentage		6.056	6.0987	6.0604	6.0803	6.0448	5.9005	5.9828	5.9847	5.9819	5.9858	6.0715	6.031	6.0215	6.0146	6.0369	6.0641	6.0769	5.9831	6.003	6.0042	6.0166	6.0042	5.974	6.0027	5.9976	5.8753	5.9535
Glycine (G)	GGT	2.14599	2.11869	2.14623	2.155	2.13916	2.1233	2.14099	2.12409	2.14067	2.14177	2.12766	2.12152	2.13837	2.12479	2.16029	2.20704	2.18368	2.1275	2.11452	2.11605	2.11869	2.11605	2.08326	2.10542	2.10495	2.14192	2.16186
	GGC	0.71158	0.73483	0.70792	0.69468	0.7379	0.74502	0.72361	0.74902	0.7235	0.72261	0.71297	0.71967	0.72288	0.71951	0.71636	0.71691	0.70792	0.75022	0.75225	0.75146	0.75348	0.75146	0.7528	0.76154	0.76136	0.71148	0.64818
	GGA	2.65159	2.62971	2.65188	2.64799	2.7019	2.61501	2.70048	2.63835	2.70008	2.67441	2.70179	2.67251	2.6758	2.66817	2.71995	2.6462	2.64814	2.7023	2.7021	2.69927	2.69686	2.69927	2.69444	2.69897	2.6909	2.66991	2.77632
	GGG	1.3183	1.30926	1.3222	1.32213	1.13293	1.18085	1.16374	1.17011	1.16357	1.16959	1.27209	1.2969	1.29816	1.29286	1.11559	1.28744	1.28099	1.13467	1.14147	1.13279	1.13022	1.13279	1.17765	1.15723	1.15698	1.15709	1.04908
Glycine percentage		6.8275	6.7925	6.8282	6.8198	6.7119	6.6642	6.7288	6.6816	6.7278	6.7084	6.8145	6.8106	6.8352	6.8053	6.7122	6.8207	6.8576	6.7147	6.7103	6.6996	6.6992	6.6996	6.7082	6.7232	6.7142	6.6804	6.6354
Stop codon	TAA	0.19475	0.20515	0.19852	0.21662	0.22361	0.45446	0.18277	0.21986	0.18274	0.18624	0.19138	0.19116	0.18924	0.19112	0.18655	0.18392	0.18728	0.17543	0.18338	0.18319	0.17904	0.18319	0.52175	0.18292	0.18288	0.18723	0.16486
	TAG	0.06741	0.06714	0.06742	0.0859	0.11553	0.19743	0.07087	0.11552	0.07086	0.0894	0.0713	0.07122	0.07569	0.0712	0.07089	0.06756	0.07117	0.07465	0.07485	0.07477	0.0746	0.07477	0.17516	0.07093	0.07091	0.07864	0.08243
	TGA	0.05618	0.05222	0.05618	0.09711	0.1118	0.1788	0.06714	0.09689	0.06713	0.08195	0.05253	0.05622	0.05677	0.05621	0.06716	0.06756	0.06368	0.06718	0.06362	0.06356	0.06341	0.06356	0.24597	0.06346	0.06345	0.05617	0.07119
