# Supplementary material for: Revisiting chloroplast genomic landscape and annotation towards comparative chloroplast genomes of Rhamnaceae
Source: BMC Plant Biol. 2023 Jan 28;23:59. doi: 10.1186/s12870-023-04074-5 (PMC9883906; doi:10.1186/s12870-023-04074-5)
Supplement: Supplementary file 4 — Additional file 4: Table S6. SSRs of 25 Rhamnaceae chloroplast genomes. [file 12870_2023_4074_MOESM4_ESM.xlsx]

## Sheet: Sheet1
Table S6. SSRs of 25 Rhamnaceae chloroplast genomes.
	B. berchemiifolia_NC_037477	B. flavescens_MK460212	B. wilsonii_KY926621	B. wilsonii_NC_043912	H. acerba_MN782301	H. acerba_MN794429	H. dulcis_MN723868	H. dulcis_MT225403	H. dulcis_NC_050971	H. trichocarpa_MT225404	R. crenata_LC635131	R. globosa_MT360052	R. heterophylla_MT211599	R. taquetii_NC_045855	S. parvifolium_MH234313	V. harmandiana_MZ325585	V. leiocarpa_MT974496	Z. incurva_NC_050251	Z. jujuba_KX266829	Z. jujuba_KX266830	Z. jujuba_MF781071	Z. jujuba_MW160433	Z. jujuba_NC_030299	Z. mauritiana_NC_037151	Z. spina-christi_NC_037152
Mononucleotide	83	64	86	86	82	82	91	82	92	82	66	84	71	85	89	128	102	67	64	62	65	64	57	76	73
Dinucleotide	18	13	18	18	18	18	18	18	17	18	19	15	12	14	10	21	12	11	13	14	12	14	13	8	8
Trinucleotide	3	4	2	2	5	5	6	5	7	5	4	5	4	4	5	4	5	9	4	4	4	4	4	4	4
Tetranucleotide	11	9	11	11	6	6	8	6	9	6	13	11	10	11	8	10	10	7	7	7	7	7	7	8	8
Pentanucleotide	2	3	2	3	5	5	2	5	2	5	1	3	1	1	0	4	5	3	2	2	2	1	1	1	2
Hexanucleotide	0	0	0	0	1	1	2	1	2	1	0	0	2	2	2	0	1	1	0	0	0	0	0	0	1
A/T	80	63	84	86	79	79	88	79	89	79	66	82	69	83	86	127	101	67	63	62	65	64	57	75	72
C/G	3	1	2	0	3	3	3	3	3	3	0	2	2	2	3	1	1	0	1	0	0	0	0	1	1
AG/CT	2	1	2	2	2	2	2	2	2	2	2	1	1	1	1	2	3	1	1	1	1	1	1	1	1
AT/AT	16	12	16	16	16	16	16	16	15	16	17	14	11	13	9	19	9	10	12	13	11	13	12	7	7
AAC/GTT	0	0	0	0	0	0	0	0	0	0	0	1	1	0	0	0	0	0	0	0	0	0	0	0	0
AAG/CTT	0	0	0	0	0	0	0	0	1	0	0	0	0	1	1	0	0	0	0	0	0	0	0	0	0
AAT/ATT	3	4	2	2	5	5	6	5	6	5	4	3	2	2	4	4	5	9	4	4	4	4	4	4	4
ACT/AGT	0	0	0	0	0	0	0	0	0	0	0	1	1	1	0	0	0	0	0	0	0	0	0	0	0
ATC/ATG	0	0	0	0	0	0	0	0	0	0	0	0	0	0	0	0	0	0	0	0	0	0	0	0	0
AAAC/GTTT	0	0	0	0	0	0	0	0	0	0	0	0	0	0	0	0	0	0	0	0	0	0	0	0	0
AAAG/CTTT	2	2	2	2	1	1	2	1	2	1	3	2	1	2	2	2	3	2	3	3	3	3	3	2	2
AAAT/ATTT	5	4	5	5	4	4	5	4	6	4	4	4	5	4	4	4	4	2	2	2	2	2	2	4	4
AACC/GGTT	0	0	0	0	0	0	0	0	0	0	2	0	0	0	0	0	0	0	0	0	0	0	0	0	0
AATC/ATTG	1	1	1	1	0	0	0	0	0	0	1	1	1	1	1	0	0	2	2	2	2	2	2	2	2
AATG/ATTC	1	1	1	1	0	0	0	0	0	0	1	2	1	2	0	1	1	0	0	0	0	0	1	0	0
AATT/AATT	1	0	1	1	0	0	0	0	0	0	1	1	1	1	0	1	0	1	0	0	0	0	0	0	0
ACAT/ATGT	0	0	0	0	0	0	0	0	0	0	0	0	0	0	0	1	1	0	0	0	0	0	0	0	0
ACCT/AGGT	0	0	0	0	0	0	0	0	0	0	0	0	0	0	0	0	0	0	0	0	0	0	0	0	0
AGAT/ATCT	1	1	1	1	1	1	1	1	1	1	1	1	1	1	1	1	1	0	0	0	0	0	0	0	0
ATCG/ATCG	0	0	0	0	0	0	0	0	0	0	0	0	0	0	0	0	0	0	0	0	0	0	0	0	0
AAAAC/GTTTT	0	1	0	0	0	0	0	0	0	0	0	0	0	0	0	0	0	0	0	0	0	0	0	0	0
AAAAG/CTTTT	0	0	0	0	0	0	0	0	0	0	0	1	0	0	0	0	0	0	0	0	0	0	0	0	0
AAAAT/ATTTT	0	0	0	0	2	2	2	2	2	2	0	1	0	0	0	1	0	1	1	0	1	0	0	0	1
AAACC/GGTTT	0	0	0	0	1	1	0	1	0	1	0	0	0	0	0	0	0	0	0	0	0	0	0	0	0
AAAGT/ACTTT	0	0	0	0	0	0	0	0	0	0	0	0	0	0	0	0	2	0	0	0	0	0	0	0	0
AAATG/ATTTC	0	0	0	0	0	0	0	0	0	0	0	0	0	0	0	0	0	0	1	0	0	0	0	0	0
AAAGG/CCTTT	0	0	0	0	0	0	0	0	0	0	0	0	0	0	0	0	0	0	0	0	0	0	0	0	0
AAATT/AATTT	0	1	0	0	0	0	0	0	0	0	0	0	0	0	0	1	1	1	0	2	1	1	0	0	1
AACAC/GTGTT	0	0	0	0	0	0	0	0	0	0	0	0	0	0	0	0	1	0	0	0	0	0	0	0	0
AAGCT/AGCTT	0	0	0	1	0	0	0	0	0	0	0	0	0	0	0	0	0	0	0	0	0	0	0	0	0
AATAC/ATTGT	0	0	0	0	0	0	0	0	0	0	0	0	0	0	0	0	1	1	0	0	0	0	0	0	0
AATAG/ATTCT	0	0	0	0	0	0	0	0	0	0	0	0	0	0	0	0	0	0	0	0	0	0	0	0	0
AATAT/ATATT	0	0	0	0	2	2	0	2	0	2	0	0	0	0	0	2	0	0	0	0	0	0	0	0	0
AATCG/ATTCG	1	1	1	1	0	0	0	0	0	0	1	1	1	1	0	0	0	0	0	0	0	0	0	0	0
AATTC/AATTG	1	0	1	1	0	0	0	0	0	0	0	0	0	0	0	0	0	0	0	0	0	0	0	0	0
AAAAAT/ATTTTT	0	0	0	0	0	0	0	0	0	0	0	0	0	0	0	0	0	0	0	0	0	0	0	0	0
AAATAT/ATATTT	0	0	0	0	0	0	2	0	2	0	0	0	0	0	0	0	1	0	0	0	0	0	0	0	0
AAATCT/AGATTT	0	0	0	0	0	0	0	0	0	0	0	0	2	2	0	0	0	0	0	0	0	0	0	0	0
AAATTC/AATTTG	0	0	0	0	0	0	0	0	0	0	0	0	0	0	0	0	0	1	0	0	0	0	0	1	1
AAGGAG/CCTTCT	0	0	0	0	0	0	0	0	0	0	0	0	0	0	0	0	0	0	0	0	0	0	0	0	0
AAGTAG/ACTTCT	0	0	0	0	0	0	0	0	0	0	0	0	0	0	0	0	0	0	0	0	0	0	0	0	0
AATGGG/ATTCCC	0	0	0	0	0	0	0	0	0	0	0	0	0	0	2	0	0	0	0	0	0	0	0	0	0
AATTAT/AATTAT	0	0	0	0	1	1	0	1	0	1	0	0	0	0	0	0	0	0	0	0	0	0	0	0	0
AGATAT/ATATCT	0	0	0	0	0	0	0	0	0	0	0	0	0	0	0	0	0	0	0	0	0	0	0	0	0
