# Supplementary material for: Revisiting chloroplast genomic landscape and annotation towards comparative chloroplast genomes of Rhamnaceae
Source: BMC Plant Biol. 2023 Jan 28;23:59. doi: 10.1186/s12870-023-04074-5 (PMC9883906; doi:10.1186/s12870-023-04074-5)
Supplement: Supplementary file 5 — Additional file 5: Table S7. Changes of amino acids from RNA editing [file 12870_2023_4074_MOESM5_ESM.xlsx]

## Sheet: aa
Table S7. Changes of amino acids from RNA editing
Organism	A→V	H→Y	L→F	P→F	P→L	P→S	Q→*	R→C	R→W	S→F	S→L	T→I	T→M
B. berchemiifolia_NC_037477	20	17	17	0	16	17	1	1	4	15	35	15	7
B. flavescens_MK460212	23	16	17	1	19	17	1	1	4	14	34	13	7
B. wilsonii_KY926621	20	17	17	0	16	18	1	1	4	15	35	15	7
B. wilsonii_NC_043912	20	17	17	0	16	18	1	1	4	15	35	15	7
H. acerba_MN782301	18	14	16	0	17	22	1	1	5	12	32	11	6
H. acerba_MN794429	18	14	17	0	17	22	1	1	5	12	32	12	6
H. dulcis_MN723868	18	14	16	0	16	20	1	1	5	12	32	12	6
H. dulcis_MT225403	18	14	17	0	17	22	1	1	5	12	32	12	6
H. dulcis_NC_050971	18	14	16	0	16	20	1	1	5	12	32	12	6
H. trichocarpa_MT225404	18	14	16	0	17	22	1	1	5	12	32	12	6
R. crenata_LC635131	23	17	17	0	17	18	2	1	4	15	36	17	7
R. globosa_MT360052	21	15	16	0	17	19	2	1	4	12	34	15	6
R. heterophylla_MT211599	22	15	16	0	17	19	2	1	4	12	35	15	6
R. taquetii_NC_045855	22	15	16	0	17	19	2	1	4	12	35	15	6
S. parvifolium_MH234313	20	14	16	0	18	16	1	1	4	13	31	20	7
V. harmandiana_MZ325585	23	16	17	1	17	17	1	1	5	14	32	18	7
V. leiocarpa_MT974496	23	17	16	1	16	17	1	1	5	14	33	18	7
Z. incurva_NC_050251	20	13	18	0	17	18	2	1	4	13	32	12	6
Z. jujuba_KX266829	21	13	18	0	17	17	2	1	4	14	30	12	6
Z. jujuba_KX266830	21	13	18	0	17	17	2	1	4	14	30	12	6
Z. jujuba_MF781071	21	13	18	0	17	17	2	1	4	14	30	12	6
Z. jujuba_MW160433	21	13	18	0	17	17	2	1	4	14	30	12	6
Z. jujuba_NC_030299	21	13	17	0	17	17	2	1	4	14	30	12	6
Z. mauritiana_NC_037151	20	13	18	0	16	19	2	1	4	14	32	12	6
Z. spina-christi_NC_037152	20	13	18	0	16	19	2	1	4	14	32	12	6
