# Supplementary material for: Revisiting chloroplast genomic landscape and annotation towards comparative chloroplast genomes of Rhamnaceae
Source: BMC Plant Biol. 2023 Jan 28;23:59. doi: 10.1186/s12870-023-04074-5 (PMC9883906; doi:10.1186/s12870-023-04074-5)
Supplement: Supplementary file 6 — Additional file 6: Table S8. The Ka/Ks ratio values and nucleotide diversity of protein-coding genes of the Rhamnaceae [file 12870_2023_4074_MOESM6_ESM.xlsx]

## Sheet: Sheet1
Table S8. The Ka/Ks ratio values and nucleotide diversity of protein-coding genes of the Rhamnaceae
Gene	Ka/Ks	Pi	Theta	Number of substitutions
accD	0.515642	0.04977	0.04735	268
atpA	0.0837034	0.02552	0.02303	132
atpB	0.0862784	0.02572	0.02282	129
atpE	0.0815763	0.02351	0.02306	35
atpF	0.275172	0.03508	0.03107	65
atpH	0	0.02092	0.01615	15
atpI	0.129999	0.02294	0.02243	63
ccsA	0.340486	0.04968	0.04715	172
cemA	0.239482	0.03722	0.03378	88
clpP	1.34106	0.05716	0.08197	156
matK	0.487051	0.05103	0.04573	259
ndhA	0.206598	0.03553	0.03298	136
ndhB	0.483981	0.00204	0.00276	16
ndhC	0.129433	0.02675	0.02845	39
ndhD	0.153454	0.03367	0.03065	175
ndhE	0.0370902	0.02216	0.0225	26
ndhF	0.260961	0.04771	0.04749	399
ndhG	0.18379	0.02864	0.02943	59
ndhH	0.0887674	0.0256	0.02644	118
ndhI	0.0377181	0.02232	0.02329	43
ndhJ	0.0681448	0.0227	0.02054	37
ndhK	0.149376	0.03316	0.031	79
petA	0.11602	0.02906	0.02833	103
petB	0.0536294	0.01992	0.01798	44
petD	0.0444838	0.01997	0.02029	37
petG	0	0.00708	0.00697	3
petL	0.0101565	0.01389	0.01931	7
petN	0.104974	0.01711	0.01177	4
psaA	0.0373996	0.01764	0.01681	143
psaB	0.0377627	0.01819	0.01693	141
psaC	0	0.0142	0.01615	15
psaI	0.0947967	0.02565	0.02863	12
psaJ	0.0523122	0.02272	0.02158	11
psbA	0.026	0.01632	0.01446	58
psbB	0.0541062	0.02264	0.0189	109
psbC	0.0285036	0.01737	0.01603	86
psbD	0.0275184	0.01359	0.01372	55
psbE	0.0304554	0.01931	0.01787	17
psbF	0	0.01144	0.01103	5
psbH	0.278996	0.03102	0.02624	22
psbI	0	0.02988	0.01962	8
psbJ	0.0244757	0.00718	0.00861	4
psbK	0.462302	0.03986	0.04129	29
psbL	0.00628495	0.00754	0.00868	2
psbM	0.082981	0.02502	0.01766	7
psbN	0.0719882	0.01581	0.01204	6
psbT	0.0590285	0.01633	0.01226	5
psbZ	0.0751379	0.00942	0.00701	5
rbcL	0.171555	0.02872	0.02522	136
rpl14	0.05059	0.02413	0.02153	30
rpl16	0.283502	0.02869	0.02986	46
rpl2	0.109601	0.00791	0.00803	25
rpl20	0.448941	0.03448	0.03367	45
rpl22	0.457372	0.06935	0.06165	88
rpl23	0.50771	0.01106	0.00939	10
rpl32	0.11469	0.03443	0.03352	20
rpl33	0.296757	0.04512	0.04084	31
rpl36	0	0.02	0.01626	7
rpoA	0.247881	0.04031	0.03698	137
rpoB	0.112378	0.02081	0.02056	249
rpoC1	1.03931	0.02473	0.02243	173
rpoC2	0.285036	0.03295	0.03269	504
rps11	0.0259405	0.02784	0.0254	40
rps12	0.1316	0.01009	0.01074	15
rps14	0.0211376	0.02229	0.01748	20
rps15	0.31824	0.03763	0.03511	35
rps16	0.407632	0.03014	0.02584	12
rps18	0.141978	0.02318	0.01731	20
rps19	0.0366215	0.02965	0.02278	24
rps2	0.114884	0.02272	0.02086	56
rps3	0.189082	0.03714	0.03417	84
rps4	0.229431	0.02626	0.02272	52
rps7	0	0.00452	0.00453	8
rps8	0.202202	0.03501	0.03466	53
ycf1	0.864275	0.06337	0.0629	1288
ycf2	0.520263	0.00541	0.00587	150
ycf3	0.0356631	0.01527	0.01306	25
ycf4	0.240737	0.03048	0.03149	66
