# Supplementary material for: Revisiting chloroplast genomic landscape and annotation towards comparative chloroplast genomes of Rhamnaceae
Source: BMC Plant Biol. 2023 Jan 28;23:59. doi: 10.1186/s12870-023-04074-5 (PMC9883906; doi:10.1186/s12870-023-04074-5)
Supplement: Supplementary file 7 — Additional file 7: Table S9. The Ka/Ks ratio comparisons with V. harmandiana [file 12870_2023_4074_MOESM7_ESM.xlsx]

## Sheet: Sheet1
Table S9. The Ka/Ks ratio comparisons with V. harmandiana
	accD	atpA	atpB	atpE	atpF	atpH	atpI	ccsA	cemA	clpP	matK	ndhA	ndhB	ndhC	ndhD	ndhE	ndhF	ndhG	ndhH	ndhI	ndhJ	ndhK	petA	petB	petD	petG	petL	petN	psaA	psaB	psaC	psaI	psaJ	psbA	psbB	psbC	psbD	psbE	psbF	psbH	psbI	psbJ	psbK	psbL	psbM	psbN	psbT	psbZ	rbcL
B. berchemiifolia_NC_037477	0.313709	0.106024	0.0303797	0.117438	0.261623	0	0.127886	0.284639	0.331801	2.40566	0.35257	0.189036	0.0833333	0.215041	0.148681	0.0257639	0.21676	0.0822476	0.103744	0.139757	0.0697872	0.148387	0.166169	0.0540897	0.0436855	0	0	0	0.0419162	0.0373406	0	0	0	0	0.0511811	0	0	0	0	0.169188	0	0.400697	0.169992	0	0.371831	0	0	0.11557	0.125845
B. flavescens_MK460212	0.373023	0.0886644	0.0349515	0.149281	0.167449	0	0.162162	0.241354	0.304243	2.60883	0.417021	0.182778	0.209877	0.226203	0.172515	0.025687	0.25	0.071733	0.0664151	0.0845426	0.0427683	0.1044	0.145161	0.064441	0.0857438	0	0	0	0.0341131	0.035461	0	0.350829	0	0.0152091	0.0398148	0	0	0	0	0.255172	0	0.402098	0.220846	0	0.371831	0	0	0.11557	0.125561
B. wilsonii_KY926621	0.313709	0.106024	0.0312229	0.117438	0.261623	0	0.127886	0.296157	0.331801	2.40566	0.373023	0.189036	0.0833333	0.215041	0.155626	0.0257639	0.213527	0.0822476	0.103744	0.116118	0.0697872	0.158309	0.174504	0.0540897	0.0436855	0	0	0	0.0419162	0.0381041	0	0	0	0	0.0511811	0	0	0	0	0.169188	0	0.400697	0.169992	0	0.371831	0	0	0.11557	0.125845
B. wilsonii_NC_043912	0.321549	0.102326	0.0312229	0.117438	0.241379	0	0.144	0.284639	0.331801	2.51104	0.342082	0.200568	0.0833333	0.186544	0.144338	0.0257639	0.216881	0.0822476	0.0970803	0.116118	0.0697872	0.158309	0.174504	0.0540897	0.0405306	0	0	0	0.0429975	0.0381041	0	0	0	0	0.0511811	0	0	0	0	0.169188	0	0.400697	0.169992	0	0.371831	0	0	0.11557	0.115037
H. acerba_MN782301	0.572364	0.0779854	0.0733083	0.0744081	0.275341	0	0.0980796	0.356796	0.40128	0.96042	0.520126	0.185111	0.962963	0.205906	0.167626	0.0639405	0.245355	0.162181	0.105417	0.127285	0.0641628	0.169855	0.124143	0.0163043	0.0956072	0	0	0.356643	0.0238837	0.0555556	0	0.109661	0.0569106	0.0247036	0.0533217	0.0139092	0.0143198	0.0250482	0	0.694215	0	0.409894	0.378661	0	0.234568	0.316614	0	0	0.0563758
H. acerba_MN794429	0.572364	0.0779854	0.0733083	0.0744081	0.275341	0	0.0980796	0.356796	0.40128	1.18072	0.520126	0.176273	0.975	0.205906	0.167626	0.0639405	0.245355	0.162181	0.105417	0.127285	0.0641628	0.169855	0.124143	0.0163043	0.0956072	0	0	0.356643	0.0238837	0.0555556	0	0.109661	0.0569106	0.0247036	0.0533217	0.0139092	0.0143198	0.0250482	0	0.694215	0	0.409894	0.378661	0	0.234568	0.316614	0	0	0.0563758
H. dulcis_MN723868	0.546016	0.0760697	0.0690979	0.0744081	0.275341	0	0.0980796	0.359473	0.432512	1.00201	0.491412	0.166561	0.962963	0.205906	0.154118	0.0639405	0.247767	0.162642	0.109696	0.127285	0.0641628	0.176215	0.119868	0.0163043	0.0881652	0	0	0.356643	0.023374	0.0555556	0	0.109661	0.0569106	0.0236518	0.0467626	0.0139092	0.0143198	0	0	0.694215	0	0.409894	0.378661	0	0.234568	0.316614	0	0	0.057732
H. dulcis_MT225403	0.572364	0.0779854	0.0733083	0.0744081	0.275341	0	0.0980796	0.356796	0.40128	1.18072	0.520126	0.185111	0.975	0.205906	0.167626	0.0639405	0.245355	0.162181	0.105417	0.127285	0.0641628	0.169855	0.124143	0.0163043	0.0956072	0	0	0.356643	0.0238837	0.0555556	0	0.109661	0.0569106	0.0247036	0.0533217	0.0139092	0.0143198	0.0250482	0	0.694215	0	0.409894	0.378661	0	0.234568	0.316614	0	0	0.0563758
H. dulcis_NC_050971	0.546016	0.0760697	0.0690979	0.0744081	0.275341	0	0.0980796	0.359473	0.432512	1.00201	0.491412	0.166561	0.962963	0.205906	0.154118	0.0639405	0.247767	0.162642	0.109696	0.127285	0.0641628	0.176215	0.119868	0.0163043	0.0881652	0	0	0.356643	0.023374	0.0555556	0	0.109661	0.0569106	0.0236518	0.0467626	0.0139092	0.0143198	0	0	0.694215	0	0.409894	0.378661	0	0.234568	0.316614	0	0	0.057732
H. trichocarpa_MT225404	0.572364	0.0779854	0.0733083	0.0744081	0.275341	0	0.0980796	0.356796	0.40128	1.18072	0.520126	0.185111	0.975	0.205906	0.167626	0.0639405	0.245355	0.162181	0.105417	0.127285	0.0641628	0.169855	0.124143	0.0163043	0.0956072	0	0	0.356643	0.0238837	0.0555556	0	0.109661	0.0569106	0.0247036	0.0533217	0.0139092	0.0143198	0.0250482	0	0.694215	0	0.409894	0.378661	0	0.234568	0.316614	0	0	0.0563758
R. crenata_LC635131	0.487412	0.0760043	0.0650155	0.145255	0.234946	0	0.173077	0.285131	0.350506	4.50556	0.324937	0.225379	0.432099	0.256267	0.145773	0.0320896	0.242327	0.111404	0.0533981	0.0909708	0.0694327	0.196822	0.152239	0.0509449	0.0516432	0	0.0760649	0	0.0456062	0.035497	0	0.344262	0	0	0.037961	0.010333	0	0	0	0.345794	0	0	0.198601	0	0	0	0	0.11557	0.110454
R. globosa_MT360052	0.3367	0.058296	0.0541082	0.149153	0.139028	0	0.157895	0.301455	0.300526	3.13755	0.451983	0.235849	0.314815	0.204451	0.145738	0.025687	0.202805	0.135361	0.0467753	0.0981685	0.115807	0.269333	0.144714	0.0635167	0.047373	0	0	0	0.0607477	0.04154	0	0	0	0	0.0301624	0.0103211	0	0	0	0.229478	0	0	0.295989	0	0	0	0	0.11557	0.111624
R. heterophylla_MT211599	0.3367	0.0603248	0.0541082	0.149153	0.139028	0	0.176471	0.301664	0.300526	4.70391	0.462905	0.235849	0.796296	0.204451	0.149599	0.025687	0.196655	0.135361	0.0467753	0.0981685	0.127205	0.269333	0.144714	0.0635167	0.047373	0	0	0	0.0622754	0.0425311	0	0	0	0	0.028169	0.0103211	0	0	0	0.229478	0	0	0.295989	0	0	0	0	0.11557	0.115128
R. taquetii_NC_045855	0.3367	0.0603248	0.0541082	0.149153	0.139028	0	0.176471	0.301664	0.300526	4.70391	0.462905	0.235849	0.796296	0.204451	0.149599	0.025687	0.196655	0.135361	0.0467753	0.0981685	0.127205	0.269333	0.144714	0.0635167	0.047373	0	0	0	0.0622754	0.0425311	0	0	0	0	0.028169	0.0103211	0	0	0	0.229478	0	0	0.295989	0	0	0	0	0.11557	0.115128
S. parvifolium_MH234313	0.620384	0.0877193	0.0647059	0.0291777	0.291869	0	0.0946903	0.304622	0.341899	2.38438	0.445339	0.180409	0.62963	0.338071	0.180697	0.0285335	0.261508	0.090081	0.0877514	0.137327	0.0569358	0.123277	0.133214	0.0359019	0.0881652	0	0	0.356643	0.0363448	0.0516717	0	0	0	0.011846	0.0398148	0.0146379	0.0235183	0	0	0.627473	0	0	0.420707	0	0.360923	0.316614	0	0	0.0849772
V. leiocarpa_MT974496	0	0.309091	0	0	0.297468	0	0.0807175	0.816216	0.541063	0	0.363014	0.266304	0	0	0.638554	0	0.226115	0.164474	0.148649	0.888889	0	0	0.802326	0	0.167665	0	0	0	0.0631579	0.461538	0	0	0	0	0	0	0	0	0	0	0	0	0.311404	0	0	0	0	0	0.163793
Z. incurva_NC_050251	0.665113	0.0723436	0.0588235	0.0585626	0.295734	0	0.0859107	0.367738	0.295278	1.22359	0.446554	0.157674	0.62963	0.230769	0.18194	0.0319703	0.26486	0.135183	0.10729	0.110784	0.0939368	0.146796	0.192366	0.0337449	0.102432	0	0	0.356643	0.0282376	0.0526763	0	0.109661	0.114983	0.0113314	0.0275374	0.0205279	0.0108303	0	0	0.694215	0	0.409894	0.297942	0	0.234568	0.154671	0	0	0.094382
Z. jujuba_KX266829	0.671474	0.0772059	0.0797546	0.0986056	0.309669	0	0.128878	0.354289	0.308017	1.22359	0.49011	0.153468	0.62963	0.230769	0.19863	0.0363483	0.217844	0.135024	0.107364	0.118537	0.0939368	0.164094	0.168317	0.0318323	0.0817981	0	0	0.356643	0.0347913	0.050695	0	0.0621915	0	0.0113314	0.035596	0.00712025	0.0283447	0	0	0.694215	0	0.409894	0.296721	0	0.234568	0.154671	0	0	0.127466
Z. jujuba_KX266830	0.671474	0.0705882	0.0797546	0.0986056	0.309669	0	0.120805	0.368193	0.308017	1.22359	0.49011	0.149343	0.62963	0.230769	0.192466	0.0363483	0.217844	0.135024	0.107364	0.118537	0.0939368	0.164094	0.168317	0.0318323	0.0817981	0	0	0.356643	0.0347913	0.050695	0	0.0800508	0	0.0113314	0.0346774	0.00712025	0.0283447	0	0	0.694215	0	0.409894	0.296721	0	0.234568	0.154671	0	0	0.12426
Z. jujuba_MF781071	0.671474	0.0705882	0.0661323	0.0986056	0.309669	0	0.120805	0.368193	0.308017	1.22359	0.49011	0.149343	0.62963	0.230769	0.192466	0.0363483	0.217844	0.135024	0.107364	0.118537	0.0939368	0.164094	0.168317	0.0318323	0.0817981	0	0	0.356643	0.0347913	0.050695	0	0.0800508	0	0.0113314	0.0346774	0.00712025	0.0283447	0	0	0.694215	0	0.409894	0.296721	0	0.234568	0.154671	0	0	0.12426
Z. jujuba_MW160433	0.671474	0.0705882	0.0661323	0.0986056	0.309669	0	0.120805	0.368193	0.308017	1.22359	0.49011	0.149343	0.62963	0.230769	0.192466	0.0363483	0.217844	0.135024	0.107364	0.118537	0.0939368	0.164094	0.168317	0.0318323	0.0817981	0	0	0.356643	0.0347913	0.050695	0	0.0800508	0	0.0113314	0.0346774	0.00712025	0.0283447	0	0	0.694215	0	0.409894	0.296721	0	0.234568	0.154671	0	0	0.12426
Z. jujuba_NC_030299	0.671474	0.0705882	0.0661323	0.0986056	0.309669	0	0.120805	0.35953	0.308017	1.22359	0.49011	0.153468	0.62963	0.205906	0.192466	0.0363483	0.215309	0.135024	0.107364	0.118537	0.0939368	0.164094	0.168317	0.0318323	0.0817981	0	0	0.356643	0.0347913	0.050695	0	0.0621915	0	0.0113314	0.035596	0.00693374	0.0283447	0	0	0.694215	0	0.409894	0.296721	0	0.234568	0.154671	0	0	0.127466
Z. mauritiana_NC_037151	0.665877	0.0801124	0.0642857	0.0656064	0.275978	0	0.114558	0.345476	0.279147	1.22359	0.438108	0.152655	0.62963	0.205414	0.189643	0.0730671	0.21645	0.135024	0.0990371	0.103867	0.0735786	0.154671	0.170229	0.0318323	0.0881652	0	0	0.356643	0.0255057	0.0537262	0	0.109661	0	0.0108696	0.0347615	0.0135908	0.012945	0	0	0.694215	0	0.409894	0.2441	0	0.234568	0.316614	0	0	0.118189
Z. spina-christi_NC_037152	0.665877	0.0801124	0.0642857	0.0656064	0.275978	0	0.114558	0.345476	0.279147	1.22359	0.438108	0.152655	0.62963	0.205414	0.189643	0.0730671	0.21645	0.135024	0.10729	0.103867	0.0735786	0.179612	0.170229	0.0162791	0.0881652	0	0	0.356643	0.0255057	0.0537262	0	0.109661	0	0.0108696	0.0347615	0.0135908	0.012945	0	0	0.694215	0	0.409894	0.2441	0	0.234568	0.316614	0	0	0.118189
[truncated: 29 more columns]
